# Supplementary material for: The Phase Structural Evolution and Gas Separation Performances of Cellulose Acetate/Polyimide Composite Membrane from Polymer to Carbon Stage
Source: Membranes (Basel). 2021 Aug 12;11(8):618. doi: 10.3390/membranes11080618 (PMC8399511; doi:10.3390/membranes11080618)
Supplement: Supplementary file 1 [file membranes-11-00618-s001.zip]

Archive with 1 entries (1 files):
- membranes-1319234-supplementary.pdf
